# Supplementary material for: A new species of Bembidion ( Ecuadion) from Ecuador (Coleoptera, Carabidae, Bembidiini), with a key to members of the georgeballi species group
Source: Zookeys. 2012 Dec 10;(249):51–60. doi: 10.3897/zookeys.249.4149 (PMC3536014; doi:10.3897/zookeys.249.4149)
Supplement: XML Treatment for Bembidion ricei [file zookeys.249.4149-treatment1.xml]

<!DOCTYPE tp:taxon-treatment
  PUBLIC "-//TaxonX//DTD Taxonomic Treatment Publishing DTD v0 20100105//EN" "tax-treatment-NSO.dtd">
<tp:taxon-treatment xmlns:tp="http://www.plazi.org/taxpub"><tp:treatment-meta><mixed-citation publication-type="journal"><person-group><name><surname>Maddison</surname><given-names>David R.</given-names></name><name><surname>Toledano</surname><given-names>Luca</given-names></name></person-group><article-title>A new species of 
                    <italic>Bembidion</italic> (
                    <italic>Ecuadion</italic>) from Ecuador (Coleoptera, Carabidae, Bembidiini), with a key to members of the 
                    <italic>georgeballi</italic> species group
                </article-title><source>Zookeys</source><day>10</day><month>12</month><year>2012</year><volume>2012</volume><issue>249</issue><fpage>51</fpage><lpage>60</lpage><pub-id pub-id-type="doi">10.3897/zookeys.249.4149</pub-id></mixed-citation></tp:treatment-meta><tp:nomenclature><tp:taxon-name>
                            <tp:taxon-name-part taxon-name-part-type="genus">Bembidion</tp:taxon-name-part>
                            <tp:taxon-name-part taxon-name-part-type="species">ricei</tp:taxon-name-part>
                        <object-id xmlns:xlink="http://www.w3.org/1999/xlink" xlink:type="simple">urn:lsid:zoobank.org:act:A72AE0D9-3325-427C-B59B-E0B02507CA9B</object-id>
								<object-id xmlns:xlink="http://www.w3.org/1999/xlink" xlink:type="simple">http://species-id.net/wiki/Bembidion_ricei</object-id>
								</tp:taxon-name><tp:taxon-authority>Maddison &amp; Toledano</tp:taxon-authority><tp:taxon-status xmlns:xlink="http://www.w3.org/1999/xlink" xlink:type="simple">sp. n.</tp:taxon-status></tp:nomenclature><tp:treatment-sec sec-type="Holotype"><title>Holotype.</title><p>Adult male, with three labels: “ECUADOR: Napo: Rio Chalpi Grande, 2800m, <named-content xmlns:xlink="http://www.w3.org/1999/xlink" content-type="dwc:verbatimCoordinates" xlink:type="simple">0.3645°S, 78.0852°W</named-content>, 26.x.2010. DRM 10.159. W.P. &amp; D.R. Maddison, M. Reyes”, “David R. Maddison DNA2653 DNA Voucher [printed on pale green paper]”, and “HOLOTYPE <italic><tp:taxon-name>Bembidion ricei</tp:taxon-name></italic> Maddison &amp; Toledano [printed on red paper]”. <!--PageBreak-->Specimen to be deposited at QCAZ; temporarily in OSAC. Genitalia in glycerine in vial pinned beneath specimen. GenBank accession numbers of DNA sequences from the holotype: <ext-link xmlns:xlink="http://www.w3.org/1999/xlink" ext-link-type="uri" xlink:href="http://www.ncbi.nlm.nih.gov/nuccore/JX971116" xlink:type="simple">JX971116</ext-link> (28S ribosomal DNA) and <ext-link xmlns:xlink="http://www.w3.org/1999/xlink" ext-link-type="uri" xlink:href="http://www.ncbi.nlm.nih.gov/nuccore/JX971117" xlink:type="simple">JX971117</ext-link> (cytochrome oxidase I).</p></tp:treatment-sec><tp:treatment-sec sec-type="Paratypes"><title>Paratypes.</title><p>Six males and nine females from: ECUADOR: Napo: Rio Chalpi Grande, 2800m, <named-content xmlns:xlink="http://www.w3.org/1999/xlink" content-type="dwc:verbatimCoordinates" xlink:type="simple">0.3645°S, 78.0852°W</named-content>, 26.x.2010 &amp; 8.xi.2010 (11 exx., OSAC, BMNH, MNHN); ECUADOR: Napo: Papallacta, 2750 m, Rio Chalpi, 8.xi.1985 (1 ex., CTVR); ECUADOR: Napo: Rio Guango (=Rio Huango), 2730m, <named-content xmlns:xlink="http://www.w3.org/1999/xlink" content-type="dwc:verbatimCoordinates" xlink:type="simple">0.3758°S, 78.0748°W</named-content>, 26.x.2010 (2 exx., OSAC); ECUADOR: Napo: Sierrazul (Hacienda Aragon) 10 km W of Cosanga, 2250m, 3–4.vi.1993, <named-content xmlns:xlink="http://www.w3.org/1999/xlink" content-type="dwc:verbatimCoordinates" xlink:type="simple">00°44'08"S, 077°53'50"W</named-content> (1 ex., USNM).</p></tp:treatment-sec><tp:treatment-sec sec-type="Type locality"><title>Type locality.</title><p>ECUADOR: Napo: Rio Chalpi Grande, 2800m, <named-content xmlns:xlink="http://www.w3.org/1999/xlink" content-type="dwc:verbatimCoordinates" xlink:type="simple">0.3645°S, 78.0852°W</named-content>.<!--PageBreak--></p></tp:treatment-sec><tp:treatment-sec sec-type="Derivation of specific epithet"><title>Derivation of specific epithet.</title><p>It gives us great pleasure to name this species after the late Harold Edward Rice, a passionate butterfly collector and active member of the Pacific Northwest lepidopterist community, and friend to the senior author. Through Harold’s generosity, systematic entomology is well supported at Oregon State University. The fund he established paid for the expedition that yielded most of the known specimens of <italic><tp:taxon-name>Bembidion ricei</tp:taxon-name></italic>, including the holotype.</p></tp:treatment-sec><tp:treatment-sec sec-type="Diagnosis"><title>Diagnosis.</title><p>A shiny, medium-sized <italic><tp:taxon-name>Bembidion (Ecuadion)</tp:taxon-name></italic> with convex elytral intervals, and with a mottled pattern of light and dark on the elytra (as in <xref ref-type="fig" rid="F2">Fig. 2A</xref>); adults have a seta at the hind corner of the pronotum, and lack elytral microsculpture in both males and females. Stria 3 and stria 4 are joined together and interrupted in front of the anterior discal seta (ed3; <xref ref-type="fig" rid="F2">Fig. 2A</xref>, <xref ref-type="fig" rid="F4">4A</xref>); the striae are otherwise complete, and deeply engraved. This combination of characteristics is distinct within the genus.</p><fig id="F2" position="float" orientation="portrait"><label>Figure 2.</label><caption><p>Habitus of male <italic><tp:taxon-name>Bembidion ricei</tp:taxon-name></italic> and <italic><tp:taxon-name>Bembidion georgeballi</tp:taxon-name></italic>. Scale bar is 1 mm. <bold>A</bold> <italic><tp:taxon-name>Bembidion ricei</tp:taxon-name></italic> (ECUADOR: Napo: Rio Chalpi Grande, 2800m, <named-content xmlns:xlink="http://www.w3.org/1999/xlink" content-type="dwc:verbatimCoordinates" xlink:type="simple">0.3645°S, 78.0852°W</named-content>, D.R. Maddison voucher V100622) <bold>B</bold> <italic><tp:taxon-name>Bembidion georgeballi</tp:taxon-name></italic> (ECUADOR: Pichincha: Quebrada Lozada, on road to Res. Yanacocha, 3460m, <named-content xmlns:xlink="http://www.w3.org/1999/xlink" content-type="dwc:verbatimCoordinates" xlink:type="simple">0.1105°S, 78.5642°W</named-content>, voucher V100658).</p></caption><graphic xmlns:xlink="http://www.w3.org/1999/xlink" xlink:href="ZooKeys-249-051-g002.jpg" position="float" orientation="portrait" xlink:type="simple"/></fig><p>Brown, with lateral margins of pronotum paler brown in most specimens, and with elytra having a pale apex, and a pale transverse preapical region surrounded by darker brown (<xref ref-type="fig" rid="F2">Fig. 2A</xref>); the region adjacent to ed3 is also slightly darker. Prothorax with sinuate lateral margin, hind angles about 90°, and with a posterior lateral carina (<xref ref-type="fig" rid="F3">Fig. 3A</xref>). Elytral striae deep, complete, although with striae 3 and 4 joined together and interrupted in front of ed3 (<xref ref-type="fig" rid="F4">Fig. 4A</xref>) in all 16 specimens examined; elytral intervals <!--PageBreak--><!--PageBreak-->convex. Microsculpture absent from the pronotum and elytra in both sexes. Aedeagus as in <xref ref-type="fig" rid="F5">Fig. 5A</xref>. ABL 3.9–4.1mm, n=6.</p><fig id="F3" position="float" orientation="portrait"><label>Figure 3.</label><caption><p>Pronota of male <italic><tp:taxon-name>Bembidion ricei</tp:taxon-name></italic> and <italic><tp:taxon-name>Bembidion georgeballi</tp:taxon-name></italic>. Scale bar is 0.1 mm. <bold>A</bold> <italic><tp:taxon-name>Bembidion ricei</tp:taxon-name></italic> (ECUADOR: Napo: Rio Chalpi Grande, 2800m, <named-content xmlns:xlink="http://www.w3.org/1999/xlink" content-type="dwc:verbatimCoordinates" xlink:type="simple">0.3645°S, 78.0852°W</named-content>, D.R. Maddison voucher V100677) <bold>B</bold> <italic><tp:taxon-name>Bembidion georgeballi</tp:taxon-name></italic> (ECUADOR: Pichincha: Quebrada Lozada, on road to Res. Yanacocha, 3460m, <named-content xmlns:xlink="http://www.w3.org/1999/xlink" content-type="dwc:verbatimCoordinates" xlink:type="simple">0.1105°S, 78.5642°W</named-content>, voucher V100658).</p></caption><graphic xmlns:xlink="http://www.w3.org/1999/xlink" xlink:href="ZooKeys-249-051-g003.jpg" position="float" orientation="portrait" xlink:type="simple"/></fig><fig id="F4" position="float" orientation="portrait"><label>Figure 4.</label><caption><p>Elytra of <italic><tp:taxon-name>Bembidion ricei</tp:taxon-name></italic> (A &amp; C, from ECUADOR: Napo: Rio Chalpi Grande, 2800m, <named-content xmlns:xlink="http://www.w3.org/1999/xlink" content-type="dwc:verbatimCoordinates" xlink:type="simple">0.3645°S, 78.0852°W</named-content>) and <italic><tp:taxon-name>Bembidion georgeballi</tp:taxon-name></italic> (B &amp; D, from ECUADOR: Pichincha: Quebrada Lozada, on road to Res. Yanacocha, 3460m, <named-content xmlns:xlink="http://www.w3.org/1999/xlink" content-type="dwc:verbatimCoordinates" xlink:type="simple">0.1105°S, 78.5642°W</named-content>). Scale bar is 0.1 mm. <bold>A</bold> <italic><tp:taxon-name>Bembidion ricei</tp:taxon-name></italic> male (D.R. Maddison voucher V100656), showing joining of striae 3 and 4 (indicated by arrows), with subsequent gap in each stria (between arrows); illuminated by two diffuse lateral lights <bold>B</bold> <italic><tp:taxon-name>Bembidion georgeballi</tp:taxon-name></italic> female (voucher V100676); illuminated by two diffuse lateral lights <bold>C</bold> <italic><tp:taxon-name>Bembidion ricei</tp:taxon-name></italic> female (voucher V100675), illuminated by a ring light <bold>D</bold> <italic><tp:taxon-name>Bembidion georgeballi</tp:taxon-name></italic> female (voucher V100676), illuminated by a ring light.</p></caption><graphic xmlns:xlink="http://www.w3.org/1999/xlink" xlink:href="ZooKeys-249-051-g004.jpg" position="float" orientation="portrait" xlink:type="simple"/></fig><fig id="F5" position="float" orientation="portrait"><label>Figure 5.</label><caption><p>Male aedeagus. Scale bar is 0.1 mm. <bold>A</bold> <italic><tp:taxon-name>Bembidion ricei</tp:taxon-name></italic> (ECUADOR: Napo: Rio Chalpi Grande, 2800m, <named-content xmlns:xlink="http://www.w3.org/1999/xlink" content-type="dwc:verbatimCoordinates" xlink:type="simple">0.3645°S, 78.0852°W</named-content>, D.R. Maddison voucher V100656) <bold>B</bold> <italic><tp:taxon-name>Bembidion georgeballi</tp:taxon-name></italic> (ECUADOR: Pichincha: Campamento Pichán, 3350m, <named-content xmlns:xlink="http://www.w3.org/1999/xlink" content-type="dwc:verbatimCoordinates" xlink:type="simple">0.1093°S, 78.5728°W</named-content>, D.R. Maddison voucher V100657).</p></caption><graphic xmlns:xlink="http://www.w3.org/1999/xlink" xlink:href="ZooKeys-249-051-g005.jpg" position="float" orientation="portrait" xlink:type="simple"/></fig><p>One of the more unusual aspects of these <italic><tp:taxon-name>Bembidion</tp:taxon-name></italic>, shared with some other <italic><tp:taxon-name>Ecuadion</tp:taxon-name></italic>, including males of <italic><tp:taxon-name>Bembidion georgeballi</tp:taxon-name></italic>, is the amber-like clarity of the elytra. The elytra are similar to clear lacquer in places, allowing bright microsculpture dots from the <italic>undersurface</italic> of the elytra to be visible dorsally (see pale dots in <xref ref-type="fig" rid="F4">Fig. 4C</xref>).</p><p>The only other <italic><tp:taxon-name>Ecuadion</tp:taxon-name></italic> with yellow and brown mottled elytra, and with complete striae and convex elytral intervals, are <italic><tp:taxon-name>Bembidion georgeballi</tp:taxon-name></italic> and <italic><tp:taxon-name>Bembidion pierrei</tp:taxon-name></italic> (<xref ref-type="bibr" rid="B7">Toledano 2008</xref>). <italic><tp:taxon-name>Bembidion ricei</tp:taxon-name></italic> is most similar to <italic><tp:taxon-name>Bembidion georgeballi</tp:taxon-name></italic>, sharing more convex elytral intervals, and pale lateral regions of the pronotum in most specimens. Specimens differ in being larger (ABL 3.9–4.1mm in <italic><tp:taxon-name>Bembidion ricei</tp:taxon-name></italic>, 2.9–3.4mm in <italic><tp:taxon-name>Bembidion georgeballi</tp:taxon-name></italic>), with a less constricted posterior margin of the pronotum (compare <xref ref-type="fig" rid="F3">Fig. 3A</xref> to <xref ref-type="fig" rid="F3">3B</xref>). The posterior lateral set<!--PageBreak-->a and carina of the pronotum are present (absent in <italic><tp:taxon-name>Bembidion georgeballi</tp:taxon-name></italic>). <italic><tp:taxon-name>Bembidion ricei</tp:taxon-name></italic> specimens have striae 3 and 4 joined and interrupted in front of discal seta ed3 (<xref ref-type="fig" rid="F4">Fig. 4A</xref>). Microsculpture is lacking from the dorsal surface of the elytra in both males and females of <italic><tp:taxon-name>Bembidion ricei</tp:taxon-name></italic>, and thus they are very shiny (<xref ref-type="fig" rid="F4">Fig. 4A, C</xref>); in <italic><tp:taxon-name>Bembidion georgeballi</tp:taxon-name></italic>, males lack elytral microsculpture, but females have evident isodiametric microsculpture throughout the elytra (<xref ref-type="fig" rid="F4">Fig. 4B, D</xref>). In addition, the male aedeagus of <italic><tp:taxon-name>Bembidion ricei</tp:taxon-name></italic> has larger and darker sclerotized regions on the internal sac (<xref ref-type="fig" rid="F5">Fig. 5A</xref>). <italic><tp:taxon-name>Bembidion georgeballi</tp:taxon-name></italic> is currently known only from 3350–3550m on the slopes of Volcán Guagua Pichincha west of Quito (<xref ref-type="fig" rid="F1">Fig. 1</xref>).</p><p>From <italic><tp:taxon-name>Bembidion pierrei</tp:taxon-name></italic>, <italic><tp:taxon-name>Bembidion ricei</tp:taxon-name></italic> can be distinguished by having striae 3 and 4 joined, and lacking microsculpture on the elytra (<italic><tp:taxon-name>Bembidion pierrei</tp:taxon-name></italic> has isodiametric microsculpture throughout the elytra in both males and females). <italic><tp:taxon-name>Bembidion pierrei</tp:taxon-name></italic> also lacks the transparent, lacquer-like elytral regions of <italic><tp:taxon-name>Bembidion ricei</tp:taxon-name></italic>. <italic><tp:taxon-name>Bembidion pierrei</tp:taxon-name></italic> is known from the province of Chimborazo, far south of the localities of known localities of <italic><tp:taxon-name>Bembidion ricei</tp:taxon-name></italic> (<xref ref-type="fig" rid="F1">Fig. 1</xref>).</p></tp:treatment-sec><tp:treatment-sec sec-type="Geographic distribution"><title>Geographic distribution.</title><p><italic><tp:taxon-name>Bembidion ricei</tp:taxon-name></italic> occurs in the province of Napo between 2250m and 2800m in the Andes of Ecuador, east of Quito (<xref ref-type="fig" rid="F1">Fig. 1</xref>). Most specimens have been found a few kilometers east of Papallacta along two tributaries of the Rio Papallacta; a single female has been found along a tributary of the Rio Jondachi south of Cosanga and west of La Merced de Jondachi.</p></tp:treatment-sec><tp:treatment-sec sec-type="Habitat"><title>Habitat.</title><p>Found among leaf litter and under rocks in moist areas near small streams in montane forest (<xref ref-type="fig" rid="F6">Fig. 6</xref>). Specimens were found during daytime in leaf litter under rocks or by scratching open leaf litter.</p><fig id="F6" position="float" orientation="portrait"><label>Figure 6.</label><caption><p>Type locality of <italic><tp:taxon-name>Bembidion ricei</tp:taxon-name></italic>, at Ecuador: Napo: Rio Chalpi Grande, 2800m, <named-content xmlns:xlink="http://www.w3.org/1999/xlink" content-type="dwc:verbatimCoordinates" xlink:type="simple">0.3645°S, 78.0852°W</named-content>. Specimens were found in damp leaf litter under rocks that had previously been at the site marked by the arrow; this is a small tributary of the Rio Chalpi Grande, within 4m of that river. Several <italic><tp:taxon-name>Andinodontis muellermotzfeldi</tp:taxon-name></italic> Toledano and Erwin were found within a meter of the <italic><tp:taxon-name>Bembidion ricei</tp:taxon-name></italic> habitat; <italic><tp:taxon-name>Bembidion (Ecuadion) sanctaemarthae</tp:taxon-name></italic> Darlington was common about 2–4m away, along the upper banks of the main river. One of the other known localities was along the same small creek, but upstream, in a more shaded area, and further away from the shore (about 1–2m from the water), among damp leaf litter and rocks.</p></caption><graphic xmlns:xlink="http://www.w3.org/1999/xlink" xlink:href="ZooKeys-249-051-g006.jpg" position="float" orientation="portrait" xlink:type="simple"/></fig></tp:treatment-sec><tp:treatment-sec><!--Section generated to contain objects referenced in tp:taxon-treatment.--><fig id="F1" position="float" orientation="portrait"><label>Figure 1.</label><caption><p>Geographic distribution of known members of the <italic>georgeballi</italic> species group in Ecuador. Base map modified from <xref ref-type="bibr" rid="B1">Chirico and Warner (2005)</xref>.</p></caption><graphic xmlns:xlink="http://www.w3.org/1999/xlink" xlink:href="ZooKeys-249-051-g001.jpg" position="float" orientation="portrait" xlink:type="simple"/></fig></tp:treatment-sec><ref-list><ref id="B7"><mixed-citation xmlns:xlink="http://www.w3.org/1999/xlink" xlink:type="simple"><person-group><name name-style="western"><surname>Toledano</surname><given-names>L</given-names></name></person-group> (<year>2008</year>)<source> Systematic notes on the Bembidiina of the northern Andes with particular reference to the fauna of Ecuador (Coleoptera, Carabidae). Memoirs on Biodiversity 1: 81–130.</source></mixed-citation></ref><ref id="B1"><mixed-citation xmlns:xlink="http://www.w3.org/1999/xlink" xlink:type="simple"><person-group><name name-style="western"><surname>Chirico</surname><given-names>PG</given-names></name><name name-style="western"><surname>Warner</surname><given-names>MB</given-names></name></person-group> (<year>2005</year>)<source> Topography and Landforms of Ecuador. U.S. Geological Survey Data Series 136, <ext-link ext-link-type="uri" xlink:href="http://geology.er.usgs.gov/eespteam/terrainmodeling/images/large/ecuador_srtm_low.pdf" xlink:type="simple">http://geology.er.usgs.gov/eespteam/terrainmodeling/images/large/ecuador_srtm_low.pdf</ext-link>  [accessed 4 October 2012]</source></mixed-citation></ref></ref-list></tp:taxon-treatment>
